# Supplementary material for: GC–MS Combined with Fast GC E-Nose for the Analysis of Volatile Components of Chamomile (Matricaria chamomilla L.)
Source: Foods. 2024 Jun 13;13(12):1865. doi: 10.3390/foods13121865 (PMC11203138; doi:10.3390/foods13121865)
Supplement: Supplementary file 1 [file foods-13-01865-s001.zip]

Archive with 1 entries (1 files):
- foods-3022205-supplementary.pdf
